# Supplementary material for: Dry-milled flour rice ‘Seolgaeng’ harbors a mutated fructose-6-phosphate 2-kinase/fructose-2,6-bisphosphatase2
Source: Front Plant Sci. 2023 Aug 10;14:1231914. doi: 10.3389/fpls.2023.1231914 (PMC10449481; doi:10.3389/fpls.2023.1231914)
Supplement: Supplementary file 6 [file Table_2.xlsx]

## Sheet: Sheet1
Supplementary Table S2. List of annotated genes between molecular markers, RD03-25 and RM3434. The mutations in Seolgaeng are indicated in bold.
#	Chromosome	Start	End	Strand	Gene ID	Putative Function	Remarks
1	3	10105989	10106324	+	Os03g0290900	Protein of unknown function DUF231, plant domain containing protein	G to A mutation occured at the 4.6 kb upstream the translation start codon
2	3	10119856	10120372	+	Os03g0291200	Protein of unknown function DUF231, plant domain containing protein
3	3	10121015	10121122	-	Os03g0291500	Asparagine synthetase, Biosynthesis of asparagine following the supply of ammonium
4	3	10132010	10132339	-	Os03g0291566	Hypothetical protein
5	3	10132371	10132805	-	Os03g0291632	Hypothetical protein
6	3	10147990	10149460	-	Os03g0291700	Hypothetical protein
7	3	10148550	10149453	+	Os03g0291800	Similar to ESK1 (ESKIMO1)
8	3	10164681	10165442	+	Os03g0292100	Hypothetical protein
9	3	10171907	10172346	+	Os03g0292200	Adenine nucleotide translocator 1 domain containing protein
10	3	10184619	10185409	-	Os03g0292600	Hypothetical protein
11	3	10184421	10185914	+	Os03g0292700	Similar to Protein kinase domain containing protein, expressed
12	3	10187429	10188018	-	Os03g0292800	Similar to Ran binding protein 1 homolog
13	3	10191730	10192280	-	Os03g0292900	Similar to Importin-beta N-terminal domain containing protein
14	3	10206161	10206667	+	Os03g0293000	Similar to DnaJ domain containing protein, expressed
15	3	10209383	10210224	+	Os03g0293100	Hypothetical protein
16	3	10214020	10214081	+	Os03g0293400	Similar to basic helix-loop-helix family protein
17	3	10217797	10218166	+	Os03g0293450	Hypothetical protein
18	3	10217810	10218157	-	Os03g0293500	Similar to Pyruvate decarboxylase isozyme 2
19	3	10224027	10225034	+	Os03g0293600	Hypothetical protein
20	3	10230815	10231357	-	Os03g0293700	Hypothetical protein
21	3	10233499	10233620	-	Os03g0293800	Hypothetical protein
22	3	10235548	10236879	-	Os03g0293850	Similar to Ribosomal protein S15 containing protein
23	3	10241251	10241581	-	Os03g0293900	Similar to Rubisco large subunit-binding protein subunit alpha (Fragment)
24	3	10244601	10245815	+	Os03g0294001	Non-protein coding transcript
25	3	10252143	10252708	-	Os03g0294032	Hypothetical protein
26	3	10255888	10256028	+	Os03g0294100	Similar to pherophorin like protein
27	3	10258670	10258857	+	Os03g0294200	Similar to Fructose-6-phosphate-2-kinase/fructose-2, 6-bisphosphatase	A to G mutation occured at the 6th exon
28	3	10279758	10280347	-	Os03g0294600	Similar to Importin-beta1
29	3	10280144	10280354	+	Os03g0294650	Hypothetical protein
30	3	10287901	10288854	+	Os03g0294700	Putative E3 ubiquitin ligase, Ethylene-overproduction protein1
31	3	10292291	10293187	-	Os03g0294800	Similar to ATP binding protein
32	3	10298971	10299850	-	Os03g0294900	imilar to Ubiquitin-activating enzyme E1
33	3	10299013	10299841	+	Os03g0294975	Hypothetical protein
34	3	10309802	10310236	-	Os03g0295050	Hypothetical protein
35	3	10312269	10312317	+	Os03g0295200	Hypothetical protein
36	3	10314345	10314649	-	Os03g0295300	Protein of unknown function DUF3615 domain containing protein
37	3	10320222	10320558	-	Os03g0295400	Similar to Ferredoxin
38	3	10325025	10325270	+	Os03g0295500	CHCH domain containing protein
39	3	10333323	10333736	-	Os03g0295600	Serine/threonine protein kinase domain containing protein
40	3	10342203	10342721	+	Os03g0295633	Hypothetical protein
41	3	10344154	10344402	-	Os03g0295666	Hypothetical protein
42	3	10344987	10345284	+	Os03g0295700	Hypothetical protein
43	3	10355674	10356064	-	Os03g0295800	Gamma interferon inducible lysosomal thiol reductase GILT family protein
44	3	10359847	10361451	-	Os03g0295866	Transcription factor IIS, N-terminal domain containing protein
45	3	10361089	10361467	+	Os03g0295932	Hypothetical protein
46	3	10362997	10363175	-	Os03g0296000	Rice ortholog of Arabidopsis TDF1, A member of the R2R3 MYB family
47	3	10363160	10363657	+	Os03g0296100	Hypothetical protein
48	3	10366901	10367098	+	Os03g0296200	Hypothetical protein
49	3	10368893	10369454	-	Os03g0296300	Similar to mitochondrial import inner membrane translocase subunit tim22
50	3	10372812	10373518	+	Os03g0296400	Similar to Eukaryotic translation initiation factor 2 subunit 1 (Eukaryotic translation initiation factor 2 alpha subunit) (eIF-2-alpha)
51	3	10376613	10377063	+	Os03g0296500	Similar to Glycosyl hydrolases family 17 protein, expressed
52	3	10380090	10380764	+	Os03g0296600	Fertilization barrier 1 protein, Double fertilization
53	3	10381358	10381738	+	Os03g0296700	7TM GPCR, rhodopsin-like domain containing protein
54	3	10388030	10388920	+	Os03g0296800	Mitochondrial Fe transporter
55	3	10391789	10392362	-	Os03g0297000	Protein of unknown function DUF538 family protein
56	3	10393657	10393710	+	Os03g0297100	40S ribosomal protein S7
57	3	10397906	10397970	+	Os03g0297300	40S ribosomal protein S7
58	3	10400794	10401108	-	Os03g0297400	Acyl transferase domain containing protein
59	3	10418661	10419833	-	Os03g0297600	ABA receptor
60	3	10428927	10429235	+	Os03g0297700	Pentatricopeptide repeat domain containing protein
61	3	10438693	10439415	+	Os03g0297800	Similar to Leucine Rich Repeat family protein, expressed
62	3	10439027	10439452	-	Os03g0297850	Hypothetical protein
63	3	10443193	10443344	+	Os03g0297900	Similar to laccase 90c
64	3	10452240	10453026	+	Os03g0298100	Hypothetical protein
65	3	10453661	10454101	+	Os03g0298201	Hypothetical protein	G to A mutation occured at the intergenic region between these genes
66	3	10456984	10457409	+	Os03g0298300	Uncharacterised protein family UPF0497, trans-membrane plant domain containing protein
67	3	10462452	10463023	+	Os03g0298400	26S proteasome 19S regulatory particle triple-A ATPase subunit 2b
68	3	10462470	10463008	-	Os03g0298501	Non-protein coding transcript
69	3	10467372	10467622	-	Os03g0298600	Sel1-like domain containing protein
70	3	10470676	10471208	-	Os03g0298700	Hypothetical protein
71	3	10478466	10478910	-	Os03g0298800	Similar to Spliceosomal protein
72	3	10478626	10478894	+	Os03g0298850	Non-protein coding transcript
73	3	10483746	10485130	-	Os03g0298900	Similar to Peptidase, M50 family
74	3	10484222	10484372	+	Os03g0299050	Hypothetical protein
75	3	10502015	10502200	+	Os03g0299200	Similar to Alcohol dehydrogenase
76	3	10502301	10502909	-	Os03g0299400	Hypothetical protein
77	3	10517166	10518361	-	Os03g0299600	Wound-induced protein, Wun1 domain containing protein
78	3	10518913	10520192	+	Os03g0299700	Hypothetical protein
79	3	10525760	10527995	-	Os03g0299800	Protein of unknown function Cys-rich family protein
80	3	10542880	10543006	+	Os03g0299900	Similar to Plastid aminotransferase
81	3	10547471	10548714	-	Os03g0300000	Xyloglucan 6-xylosytransferase
82	3	10547697	10550188	+	Os03g0300100	Hypothetical protein
83	3	10551935	10552246	-	Os03g0300200	Similar to Ubiquitin-specific protease 16
84	3	10556232	10556411	+	Os03g0300300	WD40 repeat-like domain containing protein
85	3	10562231	10562510	+	Os03g0300400	Jasmonate inducible pathogenesis-related class 10 protein
86	3	10564710	10566806	-	Os03g0300500	Similar to Pectin methylesterase 6
87	3	10571694	10572253	-	Os03g0300600	Similar to Chaperone protein dnaJ
88	3	10575398	10576423	-	Os03g0300700	Retrotransposon gag protein family protein
89	3	10583968	10585770	-	Os03g0300801	Similar to Transferase, transferring glycosyl groups
90	3	10583988	10585996	+	Os03g0300900	Glycosyl transferase, family 8 protein
91	3	10595757	10596062	+	Os03g0301050	Hypothetical protein
92	3	10599142	10601494	+	Os03g0301200	COBRA-Like (COBL) family protein, Glycosyl-phosphatidyl inositol (GPI)-anchor protein
93	3	10606890	10607246	+	Os03g0301400	Exonuclease domain containing protein
94	3	10613655	10614602	+	Os03g0301500	Zinc finger, CCCH-type domain containing protein
95	3	10615819	10619334	-	Os03g0301550	Hypothetical protein
96	3	10620065	10620170	+	Os03g0301600	Hypothetical protein
97	3	10621704	10622360	-	Os03g0301700	Similar to Calmodulin-binding protein phosphatase
98	3	10629886	10630292	-	Os03g0301800	Similar to Kinesin-like polypeptides 9
99	3	10644184	10645171	+	Os03g0301900	Similar to Plastidic phosphate translocator-like protein1
100	3	10645184	10646734	+	Os03g0301950	Peroxisomal protein
101	3	10647683	10648574	+	Os03g0302000	Peroxisomal protein, Peroxisomal biogenesis factor 11
102	3	10649612	10650366	+	Os03g0302100	Non-protein coding transcript
103	3	10651199	10653157	+	Os03g0302200	E3 ligase, Regulation of response to heat stress
104	3	10661190	10661549	-	Os03g0302350	Hypothetical protein
105	3	10663189	10663454	+	Os03g0302500	Protein of unknown function DUF3511 domain containing protein
106	3	10672591	10672736	+	Os03g0302700	Zinc finger, RING/FYVE/PHD-type domain containing protein
107	3	10677797	10678946	+	Os03g0302800	Similar to Long cell-linked locus protein
108	3	10677857	10678234	-	Os03g0302850	Hypothetical protein
109	3	10684315	10684490	+	Os03g0302900	Plant-specifc protein
110	3	10692333	10693906	+	Os03g0303100	Protein of unknown function DUF1645 family protein
111	3	10697767	10698384	+	Os03g0303300	Hypothetical protein
112	3	10738081	10738476	+	Os03g0303900	Hypothetical protein
